# Supplementary material for: Gait Analysis Accuracy Difference with Different Dimensions of Flexible Capacitance Sensors
Source: Sensors (Basel). 2021 Aug 5;21(16):5299. doi: 10.3390/s21165299 (PMC8401030; doi:10.3390/s21165299)
Supplement: Supplementary file 1 [file sensors-21-05299-s001.zip]

Archive with 1 entries (1 files):
- sensors-1283518-supplementary.pdf
